# Supplementary material for: One-Step Synthesis of Polymeric Carbon Nitride Films for Photoelectrochemical Applications
Source: Nanomaterials (Basel). 2025 Jun 21;15(13):960. doi: 10.3390/nano15130960 (PMC12250734; doi:10.3390/nano15130960)
Supplement: Supplementary file 1 [file nanomaterials-15-00960-s001.zip]

Archive with 1 entries (1 files):
- nanomaterials-3659980-supplementary.pdf
